# Supplementary material for: Molecular and Immobilized Tripodal Phosphine Ligands and Their Trinuclear Palladium Complexes
Source: Molecules. 2025 Apr 4;30(7):1616. doi: 10.3390/molecules30071616 (PMC11990150; doi:10.3390/molecules30071616)
Supplement: Supplementary file 1 [file molecules-30-01616-s001.zip]

Archive with 1 entries (1 files):
- molecules-3527412-supplementary.pdf
